# Supplementary material for: The Drosophila homologue of MEGF8 is essential for early development
Source: Sci Rep. 2018 Jun 8;8:8790. doi: 10.1038/s41598-018-27076-y (PMC5993795; doi:10.1038/s41598-018-27076-y)
Supplement: Supplementary file 2 — Dataset 1 [file 41598_2018_27076_MOESM2_ESM.xlsx]

## Sheet: Fig 2D Viability Assay
Stock		Days after hatching
		1	2	3	4	5	6	7	8	9	10
Yeast
wild-type	No. of living larvae - Plate 1	30	30	30	30	30	30	30	30	30	30
	No. of living larvae - Plate 2	30	30	30	30	30	30	30	30	30	30
	No. of living larvae - Plate 3	30	30	30	30	30	30	30	30	30	30
	SUM	90	90	90	90	90	90	90	90	90	90
	MEAN	30	30	30	30	30	30	30	30	30	30
	% Survival	100	100	100	100	100	100	100	100	100	100
dMegf8Δ1	No. of living larvae - Plate 1	30	30	30	12	2	1	0	0	0	0
	No. of living larvae - Plate 2	30	30	29	15	8	1	0	0	0	0
	No. of living larvae - Plate 3	30	30	28	18	6	0	0	0	0	0
	SUM	90	90	87	45	16	2	0	0	0	0
	MEAN	30	30	29	15	5.33333	0.666667	0	0	0	0
	% Survival	100	100	96.6667	50	17.7778	2.22222	0	0	0	0
dMegf8Δ8	No. of living larvae - Plate 1	30	30	29	13	5	3	0	0	0	0
	No. of living larvae - Plate 2	30	30	30	12	0	0	0	0	0	0
	No. of living larvae - Plate 3	30	30	30	9	2	0	0	0	0	0
	SUM	90	90	89	34	7	3	0	0	0	0
	MEAN	30	30	29.6667	11.3333	2.33333	1	0	0	0	0
	% Survival	100	100	98.8889	37.7778	7.77778	3.33333	0	0	0	0
dMegf8Δ1/Δ8	No. of living larvae - Plate 1	30	30	29	14	6	3	2	0	0	0
	No. of living larvae - Plate 2	30	29	29	14	2	0	0	0	0	0
	No. of living larvae - Plate 3	30	30	30	15	3	0	0	0	0	0
	SUM	90	89	88	43	11	3	2	0	0	0
	MEAN	30	29.6667	29.3333	14.3333	3.66667	1	0.666667	0	0	0
	% Survival	100	98.8889	97.7778	47.7778	12.2222	3.33333	2.22222	0	0	0
Yeast + Sucrose
wild-type	No. of living larvae - Plate 1	30	30	30	30	30	30	30	30	30	30
	No. of living larvae - Plate 2	30	30	30	30	30	30	30	30	30	30
	No. of living larvae - Plate 3	30	30	30	30	30	30	30	30	30	30
	SUM	90	90	90	90	90	90	90	90	90	90
	MEAN	30	30	30	30	30	30	30	30	30	30
	% Survival	100	100	100	100	100	100	100	100	100	100
dMegf8Δ1	No. of living larvae - Plate 1	30	30	30	28	23	23	22	22	22	13
	No. of living larvae - Plate 2	30	30	30	28	26	19	16	15	10	4
	No. of living larvae - Plate 3	30	30	30	29	27	23	22	21	19	14
	SUM	90	90	90	85	76	65	60	58	51	31
	MEAN	30	30	30	28.3333	25.3333	21.6667	20	19.3333	17	10.3333
	% Survival	100	100	100	94.4444	84.4444	72.2222	66.6667	64.4444	56.6667	34.4444
dMegf8Δ8	No. of living larvae - Plate 1	30	30	30	28	24	20	18	16	16	13
	No. of living larvae - Plate 2	30	30	30	29	24	22	20	18	15	13
	No. of living larvae - Plate 3	30	30	30	27	21	18	16	16	14	14
	SUM	90	90	90	84	69	60	54	50	45	40
	MEAN	30	30	30	28	23	20	18	16.6667	15	13.3333
	% Survival	100	100	100	93.3333	76.6667	66.6667	60	55.5556	50	44.4444
dMegf8Δ1/Δ8	No. of living larvae - Plate 1	30	30	30	29	27	27	26	26	24	17
	No. of living larvae - Plate 2	30	30	27	25	23	21	19	17	12	5
	No. of living larvae - Plate 3	30	30	29	28	27	25	25	26	19	7
	SUM	90	90	86	82	77	73	70	69	55	29
	MEAN	30	30	28.6667	27.3333	25.6667	24.3333	23.3333	23	18.3333	9.66667
	% Survival	100	100	95.5556	91.1111	85.5556	81.1111	77.7778	76.6667	61.1111	32.2222

## Sheet: Fig2E No. 3rd instar larvae 
Stock		Total no. of living larvae					of which, 3rd instars:					% 3rds:
		Days after hatching:					Days after hatching:					Days after hatching:
		1	2	3	4	5	1	2	3	4	5	1	2	3	4	5
Yeast
wild-type	Plate 1	30	30	30	30	30	0	0	29	30	30	0	0	96.6667	100	100
	Plate 2	30	30	30	30	30	0	0	30	30	30	0	0	100	100	100
	Plate 3	30	30	30	30	30	0	0	28	30	30	0	0	93.3333	100	100
	SUM	90	90	90	90	90	0	0	87	90	90	0	0	290	300	300
	MEAN	30	30	30	30	30	0	0	29	30	30	0	0	96.6667	100	100
dMegf8Δ1	Plate 1	30	30	30	12	2	0	0	0	6	2	0	0	0	50	100
	Plate 2	30	30	29	15	8	0	0	0	10	6	0	0	0	66.6667	75
	Plate 3	30	30	28	18	6	0	0	0	7	5	0	0	0	38.8889	83.3333
	SUM	90	90	87	45	16	0	0	0	23	13	0	0	0	155.556	258.333
	MEAN	30	30	29	15	5.33333	0	0	0	7.66667	4.33333	0	0	0	51.8519	86.1111
dMegf8Δ8	Plate 1	30	30	29	13	5	0	0	0	9	4	0	0	0	69.2308	80
	Plate 2	30	30	30	12	0	0	0	0	9	0	0	0	0	75	n.a.
	Plate 3	30	30	30	9	2	0	0	0	4	2	0	0	0	44.4444	100
	SUM	90	90	89	34	7	0	0	0	22	6	0	0	0	188.675	180
	MEAN	30	30	29.6667	11.3333	2.33333	0	0	0	7.33333	2	0	0	0	62.8917	90
dMegf8Δ1/Δ8	Plate 1	30	30	29	14	6	0	0	0	11	6	0	0	0	78.5714	100
	Plate 2	30	29	29	14	2	0	0	0	8	2	0	0	0	57.1429	100
	Plate 3	30	30	30	15	3	0	0	0	12	2	0	0	0	80	66.6667
	SUM	90	89	88	43	11	0	0	0	31	10	0	0	0	215.714	266.667
	MEAN	30	29.6667	29.3333	14.3333	3.66667	0	0	0	10.3333	3.33333	0	0	0	71.9048	88.8889
Yeast + Sucrose
wild-type	Plate 1	30	30	30	30	30	0	0	30	30	30	0	0	100	100	100
	Plate 2	30	30	30	30	30	0	0	30	30	30	0	0	100	100	100
	Plate 3	30	30	30	30	30	0	0	28	30	30	0	0	93.3333	100	100
	SUM	90	90	90	90	90	0	0	88	90	90	0	0	293.333	300	300
	MEAN	30	30	30	30	30	0	0	29.3333	30	30	0	0	97.7778	100	100
dMegf8Δ1	Plate 1	30	30	30	28	23	0	0	0	16	22	0	0	0	57.1429	95.6522
	Plate 2	30	30	30	28	26	0	0	0	11	24	0	0	0	39.2857	92.3077
	Plate 3	30	30	30	29	27	0	0	0	15	22	0	0	0	51.7241	81.4815
	SUM	90	90	90	85	76	0	0	0	42	68	0	0	0	148.153	269.441
	MEAN	30	30	30	28.3333	25.3333	0	0	0	14	22.6667	0	0	0	49.3842	89.8138
dMegf8Δ8	Plate 1	30	30	30	28	24	0	0	0	21	22	0	0	0	75	91.6667
	Plate 2	30	30	30	29	24	0	0	0	18	22	0	0	0	62.069	91.6667
	Plate 3	30	30	30	27	21	0	0	0	13	19	0	0	0	48.1481	90.4762
	SUM	90	90	90	84	69	0	0	0	52	63	0	0	0	185.217	273.81
	MEAN	30	30	30	28	23	0	0	0	17.3333	21	0	0	0	61.739	91.2698
dMegf8Δ1/Δ8	Plate 1	30	30	30	29	27	0	0	0	24	25	0	0	0	82.7586	92.5926
	Plate 2	30	30	27	25	23	0	0	0	18	20	0	0	0	72	86.9565
	Plate 3	30	30	29	28	27	0	0	0	13	22	0	0	0	46.4286	81.4815
	SUM	90	90	86	82	77	0	0	0	55	67	0	0	0	201.187	261.031
	MEAN	30	30	28.6667	27.3333	25.6667	0	0	0	18.3333	22.3333	0	0	0	67.0624	87.0102

## Sheet: Fig3C No. wandering larvae
	Yeast (Y)				Yeast + Sucrose (Y+S)
	wild-type	dMegf8Δ1	dMegf8Δ8	dMegf8Δ1/Δ8	wild-type	dMegf8Δ1	dMegf8Δ8	dMegf8Δ1/Δ8
Plate 1	0	10	16	14	0	12	19	20
Plate 2	0	7	12	11	3	25	19	26
Plate 3	0	19	18	22	0	26	21	19
SUM	0	36	46	47	3	63	59	65
MEAN	0	12	15.3333	15.6667	1	21	19.6667	21.6667
%	0	40	51.1111	52.2222	3.33333	70	65.5556	72.2222

## Sheet: Fig4B RNAi Lethality
Gal4 Driver	Temperature	Number of progeny…			% of progeny…
		Male	Female	Total	Male	Female
wild-type	RT	74	64	138	53.6232	46.3768
	25oC	142	132	274	51.8248	48.1752
	27oC	146	112	258	56.5891	43.4109
Tubulin	RT	46	0	46	100	0
	25oC	40	0	40	100	0
	27oC	111	0	111	100	0
Actin5c	RT	138	16	154	89.6104	10.3896
	25oC	544	15	559	97.3166	2.68336
	27oC	121	0	121	100	0
how24B	RT	75	42	117	64.1026	35.8974
	25oC	73	10	83	87.9518	12.0482
	27oC	85	8	93	91.3978	8.60215
btl	RT	16	13	29	55.1724	44.8276
	25oC	73	2	75	97.3333	2.66667
	27oC	n.a.	n.a.	n.a.	n.a.	n.a.
Dll	RT	46	32	78	58.9744	41.0256
	25oC	35	37	72	48.6111	51.3889
	27oC	62	48	110	56.3636	43.6364
elav	RT	34	38	72	47.2222	52.7778
	25oC	37	35	72	51.3889	48.6111
	27oC	50	53	103	48.5437	51.4563
GMR	RT	57	58	115	49.5652	50.4348
	25oC	37	41	78	47.4359	52.5641
	27oC	29	29	58	50	50
Mef2	RT	34	43	77	44.1558	55.8442
	25oC	29	47	76	38.1579	61.8421
	27oC	39	39	78	50	50
MS-1096	RT	96	92	188	51.0638	48.9362
	25oC	24	40	64	37.5	62.5
	27oC	62	63	125	49.6	50.4
Sgs3	RT	51	65	116	43.9655	56.0345
	25oC	28	38	66	42.4242	57.5758
	27oC	31	44	75	41.3333	58.6667
